# Supplementary material for: Whole-Tissue Three-Dimensional Imaging of Rice at Single-Cell Resolution
Source: Int J Mol Sci. 2021 Dec 21;23(1):40. doi: 10.3390/ijms23010040 (PMC8744978; doi:10.3390/ijms23010040)
Supplement: Supplementary file 1 [file ijms-23-00040-s001.zip]

Archive with 17 entries (14 files):
- Figure_S1.pdf
- Supplementary_Videos/
- Supplementary_Videos/Supplementary_Video_1_V2.mp4
- Supplementary_Videos/Supplementary_Video_2.mp4
- Supplementary_Videos/Supplementary_Video_3.mp4
- Supplementary_Videos/Supplementary_Video_4.mp4
- Supplementary_Videos/Supplementary_Video_5.mp4
- Supplementary_Videos/Supplementary_Video_6.mp4
- __MACOSX/
- __MACOSX/._Supplementary_Videos
- __MACOSX/Supplementary_Videos/
- __MACOSX/Supplementary_Videos/._Supplementary_Video_1_V2.mp4
- __MACOSX/Supplementary_Videos/._Supplementary_Video_2.mp4
- __MACOSX/Supplementary_Videos/._Supplementary_Video_3.mp4
- __MACOSX/Supplementary_Videos/._Supplementary_Video_4.mp4
- __MACOSX/Supplementary_Videos/._Supplementary_Video_5.mp4
- __MACOSX/Supplementary_Videos/._Supplementary_Video_6.mp4
